# Supplementary material for: Who is more likely to receive up-to-date lung cancer screening? Identifying key barriers using principal component analysis and SHAP modeling: a weighted cross-sectional analysis of the 2024 BRFSS
Source: Front Public Health. 2026 Jun 18;14:1803742. doi: 10.3389/fpubh.2026.1803742 (PMC13323023; doi:10.3389/fpubh.2026.1803742)
Supplement: Supplementary file 2 [file Data_Sheet_1.ZIP]

Archive with 9 entries (8 files):
- code/
- code/.Rhistory
- code/01_data_prep.R
- code/02_table1.R
- code/03_efa.R
- code/04_regression.R
- code/05_clustering.R
- code/06_shap.R
- code/07_sensitivity.R
