# Supplementary material for: Who is more likely to receive up-to-date lung cancer screening? Identifying key barriers using principal component analysis and SHAP modeling: a weighted cross-sectional analysis of the 2024 BRFSS
Source: Front Public Health. 2026 Jun 18;14:1803742. doi: 10.3389/fpubh.2026.1803742 (PMC13323023; doi:10.3389/fpubh.2026.1803742)
Supplement: Supplementary file 2 [file Data_Sheet_1.ZIP › code/01_data_prep.R]

# ============================================================
# Step 1: 数据读取与预处理
# ============================================================
cat("=== Step 1: 数据读取与预处理 ===\n")

library(readxl)
library(dplyr)
library(survey)
options(survey.lonely.psu = "adjust")

data_path <- paste0(base_dir, "√LSS纳排标准：返修补充的数据 .xlsx")
df <- read_excel(data_path, sheet = "6322")

# 重命名列
colnames(df) <- c(
  "id", "ststr", "psu", "wt", "sex", "age", "race", "edu",
  "overweight", "income", "insurance", "exercise", "urban_rural",
  "smoke_status", "marital", "alcohol",
  "genhlth", "physhlth", "menthlth", "life_satis",
  "unemployed", "food_stamps", "cant_pay_bills", "cant_pay_util",
  "no_transport", "safe_neighb", "shopping_freq", "lonely_freq",
  "emot_support", "chronic_count", "smoke_age", "cigs_per_day",
  "outcome_new"
)

# 排除饮酒缺失
df <- df %>% filter(!is.na(alcohol))
cat("排除饮酒缺失后 n =", nrow(df), "\n")

# 转factor
factor_vars <- c("sex","race","edu","overweight","income","insurance",
                 "exercise","urban_rural","smoke_status","marital","alcohol",
                 "unemployed","food_stamps","cant_pay_bills","cant_pay_util",
                 "no_transport","safe_neighb","outcome_new")
for(v in factor_vars) df[[v]] <- as.factor(df[[v]])

# outcome numeric
df$outcome_num <- as.numeric(as.character(df$outcome_new))

# survey design
design <- svydesign(id=~psu, strata=~ststr, weights=~wt, data=df, nest=TRUE)

# 加权筛查率
wt_rate <- svymean(~outcome_new, design)
cat("未加权筛查率:", round(mean(df$outcome_num)*100, 2), "%\n")
cat("加权筛查率:\n"); print(wt_rate)
cat("加权人口:", format(sum(df$wt), big.mark=","), "\n")

save(df, design, out_dir, base_dir, file=paste0(out_dir, "data.RData"))
