# Supplementary material for: Who is more likely to receive up-to-date lung cancer screening? Identifying key barriers using principal component analysis and SHAP modeling: a weighted cross-sectional analysis of the 2024 BRFSS
Source: Front Public Health. 2026 Jun 18;14:1803742. doi: 10.3389/fpubh.2026.1803742 (PMC13323023; doi:10.3389/fpubh.2026.1803742)
Supplement: Supplementary file 2 [file Data_Sheet_1.ZIP › code/02_table1.R]

# ============================================================
# Step 2: 加权描述性统计 (Table 1)
# ============================================================
cat("=== Step 2: 加权描述性统计 ===\n")

library(survey); library(openxlsx)
options(survey.lonely.psu = "adjust")
load(paste0(out_dir, "data.RData"))

design_s <- subset(design, outcome_new==1)
design_n <- subset(design, outcome_new==0)
n_s <- sum(df$outcome_num==1); n_n <- sum(df$outcome_num==0)

# --- 辅助函数 ---
wt_med_iqr <- function(var, des) {
  q <- svyquantile(as.formula(paste0("~",var)), des, c(0.25,0.5,0.75), ci=FALSE)
  v <- coef(q)
  paste0(round(v[2],1), " [", round(v[1],1), "-", round(v[3],1), "]")
}

wt_cat <- function(var, des) {
  freq <- svytable(as.formula(paste0("~",var)), des)
  pct <- prop.table(freq)*100
  n_raw <- table(des$variables[[var]])
  data.frame(level=names(freq), n=as.numeric(n_raw), pct=round(as.numeric(pct),1))
}

# --- 连续变量 ---
cont_vars <- c("age","chronic_count","smoke_age","cigs_per_day")
cont_names <- c("Age, years","Chronic disease count","Age at smoking initiation","Cigarettes per day")

cont_rows <- list()
for(i in seq_along(cont_vars)) {
  v <- cont_vars[i]
  all_r <- wt_med_iqr(v, design)
  s_r <- wt_med_iqr(v, design_s)
  n_r <- wt_med_iqr(v, design_n)
  pv <- tryCatch({
    formatC(svyranktest(as.formula(paste0(v,"~outcome_new")), design)$p.value, format="g", digits=3)
  }, error=function(e) "NA")
  cont_rows[[i]] <- data.frame(Variable=cont_names[i], Level="median [IQR]",
    Total=all_r, Screened=s_r, Not_screened=n_r, P=pv)
}

# --- 分类变量 ---
cat_info <- list(
  list(var="sex", name="Sex", levels=c("1"="Male","2"="Female")),
  list(var="race", name="Race/Ethnicity", levels=c("1"="NH White","2"="NH Black","3"="NH Other","4"="NH Multiracial","5"="Hispanic")),
  list(var="edu", name="Education", levels=c("1"="<High school","2"="High school grad","3"="Some college","4"="College grad")),
  list(var="overweight", name="BMI ≥25 kg/m²", levels=c("1"="<25","2"="≥25")),
  list(var="income", name="Household income", levels=c("1"="<$50,000","2"="≥$50,000")),
  list(var="insurance", name="Health insurance", levels=c("0"="No","1"="Yes")),
  list(var="marital", name="Marital status", levels=c("1"="Married","2"="Others")),
  list(var="urban_rural", name="Residence", levels=c("1"="Urban","2"="Rural")),
  list(var="exercise", name="Leisure-time exercise", levels=c("0"="No","1"="Yes")),
  list(var="smoke_status", name="Smoking status", levels=c("1"="Daily","2"="Some days","3"="Former")),
  list(var="alcohol", name="Alcohol use", levels=c("0"="Non-drinker","1"="Moderate","2"="Binge/Heavy")),
  list(var="life_satis", name="Life satisfaction", levels=NULL),
  list(var="emot_support", name="Emotional support", levels=NULL),
  list(var="lonely_freq", name="Loneliness frequency", levels=NULL),
  list(var="unemployed", name="Employment instability", levels=c("0"="No","1"="Yes")),
  list(var="food_stamps", name="Food stamps/SNAP", levels=c("0"="No","1"="Yes")),
  list(var="cant_pay_bills", name="Difficulty paying bills", levels=c("0"="No","1"="Yes")),
  list(var="cant_pay_util", name="Difficulty paying utilities", levels=c("0"="No","1"="Yes")),
  list(var="no_transport", name="Lack of transportation", levels=c("0"="No","1"="Yes")),
  list(var="safe_neighb", name="Neighborhood safety", levels=c("0"="Unsafe","1"="Safe")),
  list(var="genhlth", name="General health", levels=c("1"="Excellent","2"="Very good","3"="Good","4"="Fair","5"="Poor")),
  list(var="physhlth", name="Physical health days", levels=c("1"="0 days","2"="1-13 days","3"="≥14 days")),
  list(var="menthlth", name="Mental health days", levels=c("1"="0 days","2"="1-13 days","3"="≥14 days")),
  list(var="shopping_freq", name="Shopping difficulty", levels=NULL)
)

cat_rows <- list()
for(info in cat_info) {
  v <- info$var
  all_t <- wt_cat(v, design); s_t <- wt_cat(v, design_s); n_t <- wt_cat(v, design_n)
  pv <- tryCatch({
    formatC(svychisq(as.formula(paste0("~",v,"+outcome_new")), design, statistic="Chisq")$p.value, format="g", digits=3)
  }, error=function(e) "NA")

  for(j in 1:nrow(all_t)) {
    lbl <- if(!is.null(info$levels) && all_t$level[j] %in% names(info$levels)) info$levels[all_t$level[j]] else all_t$level[j]
    cat_rows[[length(cat_rows)+1]] <- data.frame(
      Variable = ifelse(j==1, info$name, ""),
      Level = lbl,
      Total = paste0(all_t$n[j], " (", all_t$pct[j], "%)"),
      Screened = paste0(s_t$n[j], " (", s_t$pct[j], "%)"),
      Not_screened = paste0(n_t$n[j], " (", n_t$pct[j], "%)"),
      P = ifelse(j==1, pv, "")
    )
  }
}

# --- 合并保存 ---
table1 <- rbind(
  data.frame(Variable="", Level="", Total=paste0("n=",nrow(df)),
             Screened=paste0("n=",n_s," (",round(coef(svymean(~outcome_new,design))[2]*100,1),"%)"),
             Not_screened=paste0("n=",n_n," (",round(coef(svymean(~outcome_new,design))[1]*100,1),"%)"),
             P=""),
  do.call(rbind, cont_rows),
  do.call(rbind, cat_rows)
)

wb <- createWorkbook()
addWorksheet(wb, "Table1")
writeData(wb, "Table1", table1)
# 格式化
headerStyle <- createStyle(textDecoration="bold", fgFill="#D9E2F3")
addStyle(wb, "Table1", headerStyle, rows=1, cols=1:6, gridExpand=TRUE)
setColWidths(wb, "Table1", 1:6, c(28,20,22,22,22,12))
saveWorkbook(wb, paste0(out_dir, "Table1_加权描述性统计.xlsx"), overwrite=TRUE)
cat("Table 1 已保存\n")

# 保存R对象供报告使用
save(table1, file=paste0(out_dir, "table1.RData"))
