# Supplementary material for: Who is more likely to receive up-to-date lung cancer screening? Identifying key barriers using principal component analysis and SHAP modeling: a weighted cross-sectional analysis of the 2024 BRFSS
Source: Front Public Health. 2026 Jun 18;14:1803742. doi: 10.3389/fpubh.2026.1803742 (PMC13323023; doi:10.3389/fpubh.2026.1803742)
Supplement: Supplementary file 2 [file Data_Sheet_1.ZIP › code/03_efa.R]

# ============================================================
# Step 3: 加权 EFA (Tables 2-4)
# ============================================================
cat("=== Step 3: 加权 EFA ===\n")

library(psych); library(GPArotation); library(openxlsx); library(ggplot2)
load(paste0(out_dir, "data.RData"))

efa_vars <- c("life_satis","emot_support","lonely_freq","unemployed","food_stamps",
              "cant_pay_bills","cant_pay_util","no_transport","safe_neighb",
              "shopping_freq","genhlth","physhlth","menthlth","chronic_count")

efa_labels <- c("Life satisfaction","Emotional support","Loneliness","Unemployment",
                "Food stamps","Bill payment difficulty","Utility payment difficulty",
                "Lack of transportation","Neighborhood safety","Shopping difficulty",
                "General health","Physical health days","Mental health days","Chronic disease count")

df_efa <- df[, efa_vars]
for(v in names(df_efa)) df_efa[[v]] <- as.numeric(as.character(df_efa[[v]]))

# 加权相关矩阵
wts <- df$wt
wt_means <- colSums(df_efa * wts) / sum(wts)
df_centered <- sweep(df_efa, 2, wt_means)
wt_cov <- t(as.matrix(df_centered) * wts) %*% as.matrix(df_centered) / sum(wts)
wt_sd <- sqrt(diag(wt_cov))
wt_cor <- wt_cov / outer(wt_sd, wt_sd)

# KMO & Bartlett (Table 2)
kmo <- KMO(wt_cor)
bart <- cortest.bartlett(wt_cor, n=nrow(df))
cat("KMO:", round(kmo$MSA,3), "\n")
cat("Bartlett Chi-sq:", round(bart$chisq,1), " df:", bart$df, " P:", bart$p.value, "\n")

# 特征值 (Table 3)
eig <- eigen(wt_cor)$values
n_comp <- sum(eig > 1)
total_var <- sum(eig[1:n_comp]) / sum(eig) * 100
cat("提取", n_comp, "个成分, 解释方差:", round(total_var,3), "%\n")

# PCA + Varimax (Table 4)
pca <- principal(wt_cor, nfactors=n_comp, rotate="varimax", n.obs=nrow(df))
loadings_mat <- pca$loadings[]
rownames(loadings_mat) <- efa_labels

cat("\n旋转因子载荷 (>0.50标记):\n")
for(j in 1:ncol(loadings_mat)) {
  high <- which(abs(loadings_mat[,j]) > 0.5)
  cat(sprintf("  C%d:", j))
  for(k in high) cat(sprintf(" %s(%.3f)", rownames(loadings_mat)[k], loadings_mat[k,j]))
  cat("\n")
}

# 因子得分
df_std <- sweep(df_efa, 2, wt_means)
df_std <- sweep(df_std, 2, wt_sd, FUN="/")
factor_scores <- as.matrix(df_std) %*% pca$weights
colnames(factor_scores) <- paste0("PC", 1:n_comp)
for(j in 1:n_comp) df[[paste0("PC",j)]] <- factor_scores[,j]

# 更新design
design <- svydesign(id=~psu, strata=~ststr, weights=~wt, data=df, nest=TRUE)

# --- 保存 Excel ---
wb <- createWorkbook()

# Table 2
t2 <- data.frame(Measure=c("KMO","Bartlett Chi-square","Bartlett df","Bartlett P-value"),
                 Value=c(round(kmo$MSA,3), round(bart$chisq,1), bart$df, format(bart$p.value, scientific=TRUE)))
addWorksheet(wb,"Table2_KMO_Bartlett"); writeData(wb,"Table2_KMO_Bartlett",t2)

# Table 3
t3 <- data.frame(Component=1:length(eig), Eigenvalue=round(eig,3),
                 Variance_pct=round(eig/sum(eig)*100,3),
                 Cumulative_pct=round(cumsum(eig)/sum(eig)*100,3))
addWorksheet(wb,"Table3_Variance"); writeData(wb,"Table3_Variance",t3)

# Table 4
t4 <- as.data.frame(round(loadings_mat,3))
t4$Variable <- rownames(t4)
t4 <- t4[, c("Variable", colnames(loadings_mat))]
addWorksheet(wb,"Table4_Loadings"); writeData(wb,"Table4_Loadings",t4)

saveWorkbook(wb, paste0(out_dir,"Tables2-4_EFA.xlsx"), overwrite=TRUE)

# --- Scree Plot ---
scree_df <- data.frame(Component=1:length(eig), Eigenvalue=eig)
p_scree <- ggplot(scree_df, aes(x=Component, y=Eigenvalue)) +
  geom_line(linewidth=1, color="#2C3E50") +
  geom_point(size=3, color=ifelse(eig>1, "#E64B35", "#999999")) +
  geom_hline(yintercept=1, linetype="dashed", color="#E64B35", linewidth=0.8) +
  annotate("text", x=length(eig)-1, y=1.15, label="Kaiser criterion (eigenvalue = 1)",
           color="#E64B35", size=3.5) +
  theme_minimal(base_size=12) +
  labs(title="Scree Plot", x="Component", y="Eigenvalue") +
  scale_x_continuous(breaks=1:length(eig))

ggsave(paste0(out_dir,"ScreePlot.png"), p_scree, width=7, height=4.5, dpi=300)
ggsave(paste0(out_dir,"ScreePlot.pdf"), p_scree, width=7, height=4.5)

# --- Heatmap of loadings ---
library(tidyr)
load_long <- as.data.frame(loadings_mat) %>%
  mutate(Variable=rownames(loadings_mat)) %>%
  pivot_longer(-Variable, names_to="Component", values_to="Loading")
load_long$Variable <- factor(load_long$Variable, levels=rev(efa_labels))

p_heat <- ggplot(load_long, aes(x=Component, y=Variable, fill=Loading)) +
  geom_tile(color="white") +
  geom_text(aes(label=ifelse(abs(Loading)>0.5, sprintf("%.2f",Loading), "")),
            size=3, fontface="bold") +
  scale_fill_gradient2(low="#3C5488", mid="white", high="#E64B35", midpoint=0,
                       limits=c(-1,1)) +
  theme_minimal(base_size=11) +
  labs(title="Factor Loadings (Varimax Rotation)", x="", y="") +
  theme(axis.text.y=element_text(size=9))

ggsave(paste0(out_dir,"Loadings_Heatmap.png"), p_heat, width=8, height=7, dpi=300)
ggsave(paste0(out_dir,"Loadings_Heatmap.pdf"), p_heat, width=8, height=7)

cat("EFA 结果及图已保存\n")
save(df, design, pca, loadings_mat, kmo, bart, eig, n_comp, total_var, efa_labels,
     wt_cor, wt_means, wt_sd, file=paste0(out_dir,"data.RData"))
