# Supplementary material for: Who is more likely to receive up-to-date lung cancer screening? Identifying key barriers using principal component analysis and SHAP modeling: a weighted cross-sectional analysis of the 2024 BRFSS
Source: Front Public Health. 2026 Jun 18;14:1803742. doi: 10.3389/fpubh.2026.1803742 (PMC13323023; doi:10.3389/fpubh.2026.1803742)
Supplement: Supplementary file 2 [file Data_Sheet_1.ZIP › code/04_regression.R]

# ============================================================
# Step 4: 加权逻辑回归 (Table 5)
# 更新: 去掉邻里安全单独变量(已归入C4), 明确协变量
# ============================================================
cat("=== Step 4: 加权逻辑回归 ===\n")

library(survey); library(openxlsx); library(ggplot2)
options(survey.lonely.psu = "adjust")
load(paste0(out_dir, "data.RData"))

design <- svydesign(id=~psu, strata=~ststr, weights=~wt, data=df, nest=TRUE)

# -------------------------------------------------------
# 协变量说明 (明确列出)
# -------------------------------------------------------
# 协变量选取依据: 基于文献和临床相关性
#   age        - 年龄 (连续)
#   sex        - 性别 (1=男, 2=女)
#   race       - 种族 (5分类)
#   edu        - 教育水平 (4级)
#   income     - 家庭收入 (<$50k vs ≥$50k)
#   overweight - BMI分类 (<25 vs ≥25 kg/m²)
#   insurance  - 健康保险 (有/无)
#   marital    - 婚姻状态 (已婚/其他)
#   urban_rural- 城乡 (城市/农村)
#   smoke_status - 吸烟状态 (每日/部分日/已戒)
#   exercise   - 休闲锻炼 (有/无)
#   alcohol    - 饮酒 (3分类: 不饮/适度/酗酒或重度)
# -------------------------------------------------------

covs <- "age + sex + race + edu + income + overweight + insurance + marital + urban_rural + smoke_status + exercise + alcohol"

cat("协变量:", covs, "\n\n")

# --- Model 1: 4个独立模型 (每个成分单独+协变量) ---
# 注意: 邻里安全已归入C4, 不再单独建模
m1_vars <- c("PC1","PC2","PC3","PC4")
m1_labels <- c("C1: Socioeconomic Resources","C2: Physical Health",
               "C3: Psychosocial Health","C4: Employment & Neighborhood")

m1_results <- list()
for(i in seq_along(m1_vars)) {
  f <- as.formula(paste0("outcome_num ~ ", m1_vars[i], " + ", covs))
  fit <- svyglm(f, design=design, family=quasibinomial())
  co <- summary(fit)$coefficients[2,]
  or <- exp(co["Estimate"])
  ci_l <- exp(co["Estimate"] - 1.96*co["Std. Error"])
  ci_u <- exp(co["Estimate"] + 1.96*co["Std. Error"])
  m1_results[[i]] <- data.frame(
    Variable=m1_labels[i], OR=round(or,3),
    CI_lower=round(ci_l,3), CI_upper=round(ci_u,3),
    CI_text=paste0(round(ci_l,3),"-",round(ci_u,3)),
    P=formatC(co["Pr(>|t|)"], format="g", digits=3))
  cat(sprintf("  M1 %s: OR=%.3f (%.3f-%.3f) P=%s\n",
              m1_labels[i], or, ci_l, ci_u, formatC(co["Pr(>|t|)"], format="g", digits=3)))
}
m1_df <- do.call(rbind, m1_results)

# --- Model 2: 完整模型 (4成分同时进入 + 协变量) ---
cat("\n--- Model 2: 完整模型 ---\n")
f2 <- as.formula(paste0("outcome_num ~ PC1+PC2+PC3+PC4+", covs))
fit2 <- svyglm(f2, design=design, family=quasibinomial())
co2 <- summary(fit2)$coefficients

m2_df <- data.frame(
  Variable = rownames(co2),
  Estimate = round(co2[,"Estimate"],4),
  SE = round(co2[,"Std. Error"],4),
  OR = round(exp(co2[,"Estimate"]),3),
  CI_lower = round(exp(co2[,"Estimate"] - 1.96*co2[,"Std. Error"]),3),
  CI_upper = round(exp(co2[,"Estimate"] + 1.96*co2[,"Std. Error"]),3),
  P = formatC(co2[,"Pr(>|t|)"], format="g", digits=3)
)

cat("\nModel 2 全部结果:\n")
print(m2_df)

# --- Forest Plot (仅4个成分) ---
fp_data <- data.frame(
  Variable = m1_labels,
  OR = m2_df$OR[match(m1_vars, m2_df$Variable)],
  Lower = m2_df$CI_lower[match(m1_vars, m2_df$Variable)],
  Upper = m2_df$CI_upper[match(m1_vars, m2_df$Variable)],
  P = m2_df$P[match(m1_vars, m2_df$Variable)]
)
fp_data$Variable <- factor(fp_data$Variable, levels=rev(fp_data$Variable))
fp_data$Sig <- ifelse(as.numeric(fp_data$P) < 0.05, "P < 0.05", "P ≥ 0.05")

p_forest <- ggplot(fp_data, aes(x=OR, y=Variable, color=Sig)) +
  geom_vline(xintercept=1, linetype="dashed", color="gray50") +
  geom_pointrange(aes(xmin=Lower, xmax=Upper), size=1, linewidth=1) +
  geom_text(aes(label=sprintf("%.3f", OR)), hjust=-0.3, size=3.5, show.legend=FALSE) +
  scale_color_manual(values=c("P < 0.05"="#E64B35","P ≥ 0.05"="#4DBBD5")) +
  theme_minimal(base_size=13) +
  labs(title="Figure 4. Forest Plot — Adjusted Associations Between Latent Components and UTD-LCS",
       subtitle="Model 2: All four components entered simultaneously, adjusted for sociodemographic and behavioral covariates",
       x="Adjusted Odds Ratio (95% CI)", y="", color="") +
  theme(legend.position="bottom", plot.subtitle=element_text(size=10, color="gray40"))

ggsave(paste0(out_dir,"Table5_ForestPlot.png"), p_forest, width=10, height=5, dpi=300)
ggsave(paste0(out_dir,"Table5_ForestPlot.pdf"), p_forest, width=10, height=5)

# --- 保存 ---
wb <- createWorkbook()
addWorksheet(wb,"Model1_独立"); writeData(wb,"Model1_独立",m1_df)
addWorksheet(wb,"Model2_完整"); writeData(wb,"Model2_完整",m2_df)
# 协变量说明sheet
cov_info <- data.frame(
  Covariate=c("age","sex","race","edu","income","overweight","insurance","marital","urban_rural","smoke_status","exercise","alcohol"),
  Description=c("年龄(连续)","性别(男/女)","种族(5分类)","教育(4级)","收入(<$50k/≥$50k)","BMI(<25/≥25)","保险(有/无)","婚姻(已婚/其他)","城乡(城市/农村)","吸烟(每日/部分日/已戒)","锻炼(有/无)","饮酒(不饮/适度/酗酒重度)")
)
addWorksheet(wb,"协变量说明"); writeData(wb,"协变量说明",cov_info)
saveWorkbook(wb, paste0(out_dir,"Table5_回归.xlsx"), overwrite=TRUE)
cat("回归结果已保存\n")

save(df, design, m1_df, m2_df, fp_data, fit2,
     file=paste0(out_dir,"data.RData"))
