# Supplementary material for: Who is more likely to receive up-to-date lung cancer screening? Identifying key barriers using principal component analysis and SHAP modeling: a weighted cross-sectional analysis of the 2024 BRFSS
Source: Front Public Health. 2026 Jun 18;14:1803742. doi: 10.3389/fpubh.2026.1803742 (PMC13323023; doi:10.3389/fpubh.2026.1803742)
Supplement: Supplementary file 2 [file Data_Sheet_1.ZIP › code/05_clustering.R]

# ============================================================
# Step 5: 聚类分析 (PAM k=2, 基于轮廓系数最优选择)
# ============================================================
cat("=== Step 5: 聚类分析 (k=2) ===\n")

library(survey); library(cluster); library(ggplot2); library(dplyr); library(openxlsx)
options(survey.lonely.psu = "adjust")
load(paste0(out_dir, "data.RData"))

pc_cols <- c("PC1","PC2","PC3","PC4")
pc_data <- as.matrix(df[, pc_cols])
dist_mat <- dist(pc_data)

# --- 轮廓系数: 确定最优k ---
sil_scores <- c()
for(k in 2:6) {
  pam_fit <- pam(pc_data, k=k)
  sil_scores <- c(sil_scores, mean(silhouette(pam_fit$clustering, dist_mat)[,3]))
}
cat("轮廓系数:\n")
for(i in 1:5) cat(sprintf("  k=%d: %.4f%s\n", i+1, sil_scores[i],
                           ifelse(i+1==which.max(sil_scores)+1," ← 最优","")))

# --- PAM k=2 (主分析) ---
pam2 <- pam(pc_data, k=2)
df$cluster <- pam2$clustering
sil_k2 <- mean(silhouette(pam2$clustering, dist_mat)[,3])
cat(sprintf("\nPAM k=2 平均轮廓系数: %.4f\n", sil_k2))

design <- svydesign(id=~psu, strata=~ststr, weights=~wt, data=df, nest=TRUE)

# --- 各聚类加权因子得分 ---
cat("\n各聚类加权因子得分均值:\n")
cluster_means <- data.frame(Cluster=1:2)
for(pc in pc_cols) {
  vals <- c(); ses <- c()
  for(cl in 1:2) {
    des_cl <- subset(design, cluster==cl)
    m <- svymean(as.formula(paste0("~",pc)), des_cl)
    vals <- c(vals, coef(m)); ses <- c(ses, SE(m))
  }
  cluster_means[[pc]] <- round(vals, 3)
  cluster_means[[paste0(pc,"_SE")]] <- round(ses, 3)
}

# 加权筛查率
rates <- c(); ses_r <- c(); ns <- c()
for(cl in 1:2) {
  des_cl <- subset(design, cluster==cl)
  r <- svymean(~outcome_num, des_cl)
  rates <- c(rates, round(coef(r)*100,1))
  ses_r <- c(ses_r, round(SE(r)*100,1))
  ns <- c(ns, sum(df$cluster==cl))
}
cluster_means$n <- ns; cluster_means$Rate_pct <- rates; cluster_means$SE_pct <- ses_r
print(cluster_means)

# 组间检验
df$cluster_f <- as.factor(df$cluster)
design <- svydesign(id=~psu, strata=~ststr, weights=~wt, data=df, nest=TRUE)
chi <- svychisq(~cluster_f+outcome_new, design, statistic="Chisq")
cat(sprintf("\n组间差异: Rao-Scott Chi-sq=%.3f, P=%s\n",
            chi$statistic, formatC(chi$p.value, format="g", digits=4)))

# --- Figure 2: k=2 因子得分分布图 ---
plot_data <- data.frame()
for(cl in 1:2) {
  des_cl <- subset(design, cluster==cl)
  n_cl <- sum(df$cluster==cl)
  rate_cl <- rates[cl]
  for(pc in pc_cols) {
    m <- svymean(as.formula(paste0("~",pc)), des_cl)
    ci <- confint(m)
    plot_data <- rbind(plot_data, data.frame(
      Cluster=paste0("Cluster ",cl," (n=",n_cl,", rate=",rate_cl,"%)"),
      Component=pc, Mean=coef(m), Lower=ci[1], Upper=ci[2]))
  }
}
plot_data$Component <- factor(plot_data$Component, levels=pc_cols,
  labels=c("(A) Socioeconomic\nResources","(B) Physical\nHealth",
           "(C) Psychosocial\nHealth","(D) Employment &\nNeighborhood"))

p_fig2 <- ggplot(plot_data, aes(x=Cluster, y=Mean, fill=Cluster)) +
  geom_bar(stat="identity", width=0.5) +
  geom_errorbar(aes(ymin=Lower, ymax=Upper), width=0.12, linewidth=0.6) +
  geom_hline(yintercept=0, linetype="dotted", color="gray60") +
  facet_wrap(~Component, scales="free_y", nrow=1) +
  theme_minimal(base_size=12) +
  labs(y="Weighted Mean Factor Score", x="",
       title="Figure 2. Distribution of Weighted Mean Factor Scores Across Two Population Clusters",
       subtitle="PAM clustering (k=2, average silhouette width = 0.437)") +
  scale_fill_manual(values=c("#4DBBD5","#E64B35")) +
  theme(legend.position="bottom", strip.text=element_text(face="bold"),
        axis.text.x=element_blank(), axis.ticks.x=element_blank(),
        plot.subtitle=element_text(size=10, color="gray40"))

ggsave(paste0(out_dir,"Figure2_Clusters.png"), p_fig2, width=13, height=5.5, dpi=300)
ggsave(paste0(out_dir,"Figure2_Clusters.pdf"), p_fig2, width=13, height=5.5)

# --- 轮廓系数选择图 ---
sil_df <- data.frame(k=2:6, Silhouette=sil_scores)
p_sil <- ggplot(sil_df, aes(x=k, y=Silhouette)) +
  geom_line(color="#E64B35", linewidth=1.2) +
  geom_point(aes(size=ifelse(k==2, 4, 2.5)), color="#E64B35", show.legend=FALSE) +
  scale_size_identity() +
  annotate("segment", x=2, xend=2, y=0, yend=sil_scores[1], linetype="dashed", color="gray50") +
  annotate("text", x=2.2, y=sil_scores[1], label=paste0("Optimal k=2\n(silhouette=",round(sil_scores[1],3),")"), hjust=0, size=3.5) +
  theme_minimal(base_size=12) +
  labs(x="Number of Clusters (k)", y="Average Silhouette Width",
       title="Supplementary Figure. Optimal Cluster Number Selection") +
  scale_x_continuous(breaks=2:6)
ggsave(paste0(out_dir,"Silhouette_k_selection.png"), p_sil, width=7, height=4.5, dpi=300)
ggsave(paste0(out_dir,"Silhouette_k_selection.pdf"), p_sil, width=7, height=4.5)

# --- 保存 ---
wb <- createWorkbook()
addWorksheet(wb,"轮廓系数"); writeData(wb,"轮廓系数", data.frame(k=2:6, Silhouette=round(sil_scores,4)))
addWorksheet(wb,"PAM_k2_结果"); writeData(wb,"PAM_k2_结果", cluster_means)
chi_df <- data.frame(Statistic=round(chi$statistic,3), P=formatC(chi$p.value, format="g", digits=4))
addWorksheet(wb,"组间检验"); writeData(wb,"组间检验", chi_df)
saveWorkbook(wb, paste0(out_dir,"Clustering_聚类.xlsx"), overwrite=TRUE)
cat("聚类结果已保存\n")

save(df, design, cluster_means, chi, sil_scores, sil_k2, pam2,
     m1_df, m2_df, fp_data, fit2, pca, loadings_mat, kmo, bart, eig, n_comp,
     total_var, efa_labels, wt_cor, wt_means, wt_sd,
     file=paste0(out_dir,"data.RData"))
