# Supplementary material for: Who is more likely to receive up-to-date lung cancer screening? Identifying key barriers using principal component analysis and SHAP modeling: a weighted cross-sectional analysis of the 2024 BRFSS
Source: Front Public Health. 2026 Jun 18;14:1803742. doi: 10.3389/fpubh.2026.1803742 (PMC13323023; doi:10.3389/fpubh.2026.1803742)
Supplement: Supplementary file 2 [file Data_Sheet_1.ZIP › code/06_shap.R]

# ============================================================
# Step 6: SHAP 分析 (2个Cluster)
# ============================================================
cat("=== Step 6: SHAP 分析 (k=2) ===\n")

library(xgboost); library(shapviz); library(ggplot2); library(openxlsx)
load(paste0(out_dir, "data.RData"))

pc_cols <- c("PC1","PC2","PC3","PC4")
pc_labels <- c("Socioeconomic Resources","Physical Health",
               "Psychosocial Health","Employment & Neighborhood")

shap_summary <- list()

for(cl in 1:2) {
  cat(sprintf("\n--- Cluster %d ---\n", cl))
  df_cl <- df[df$cluster == cl, ]
  X <- as.matrix(df_cl[, pc_cols])
  y <- df_cl$outcome_num
  w <- df_cl$wt / mean(df_cl$wt)

  set.seed(42)
  dtrain <- xgb.DMatrix(data=X, label=y, weight=w)
  params <- list(objective="binary:logistic", eval_metric="logloss",
                 max_depth=3, eta=0.1, subsample=0.8, colsample_bytree=1)
  model <- xgb.train(params, dtrain, nrounds=100, verbose=0)

  sv <- shapviz(model, X_pred=X, X=X)
  colnames(sv$S) <- pc_labels; colnames(sv$X) <- pc_labels

  mean_shap <- colMeans(abs(sv$S))
  ranked <- sort(mean_shap, decreasing=TRUE)
  shap_summary[[cl]] <- data.frame(
    Cluster=cl, Component=names(ranked),
    Mean_abs_SHAP=round(as.numeric(ranked),4),
    Rank=1:length(ranked))

  cat("  排名:\n")
  for(i in seq_along(ranked)) cat(sprintf("    %d. %s: %.4f\n", i, names(ranked)[i], ranked[i]))

  # Beeswarm
  p_bee <- sv_importance(sv, kind="beeswarm") +
    ggtitle(paste0("Cluster ", cl, " — SHAP Summary (Beeswarm)")) +
    theme_minimal(base_size=12)
  ggsave(paste0(out_dir, sprintf("Figure3_%s_beeswarm.png", LETTERS[(cl-1)*2+1])),
         p_bee, width=8, height=4.5, dpi=300)
  ggsave(paste0(out_dir, sprintf("Figure3_%s_beeswarm.pdf", LETTERS[(cl-1)*2+1])),
         p_bee, width=8, height=4.5)

  # Bar
  p_bar <- sv_importance(sv, kind="bar") +
    ggtitle(paste0("Cluster ", cl, " — Mean |SHAP Value|")) +
    theme_minimal(base_size=12)
  ggsave(paste0(out_dir, sprintf("Figure3_%s_bar.png", LETTERS[(cl-1)*2+2])),
         p_bar, width=8, height=4.5, dpi=300)
  ggsave(paste0(out_dir, sprintf("Figure3_%s_bar.pdf", LETTERS[(cl-1)*2+2])),
         p_bar, width=8, height=4.5)
}

# --- 汇总对比图 ---
shap_all <- do.call(rbind, shap_summary)
shap_all$Cluster_label <- paste("Cluster", shap_all$Cluster)
shap_all$Component <- factor(shap_all$Component, levels=pc_labels)

p_comp <- ggplot(shap_all, aes(x=Component, y=Mean_abs_SHAP, fill=Cluster_label)) +
  geom_bar(stat="identity", position=position_dodge(0.75), width=0.65) +
  theme_minimal(base_size=12) +
  labs(title="Figure 3. SHAP Feature Importance Comparison Between Clusters",
       y="Mean |SHAP Value|", x="", fill="") +
  scale_fill_manual(values=c("#4DBBD5","#E64B35")) +
  theme(legend.position="bottom", axis.text.x=element_text(angle=15, hjust=1))

ggsave(paste0(out_dir,"Figure3_SHAP_comparison.png"), p_comp, width=9, height=5, dpi=300)
ggsave(paste0(out_dir,"Figure3_SHAP_comparison.pdf"), p_comp, width=9, height=5)

# --- 保存 ---
wb <- createWorkbook()
addWorksheet(wb,"SHAP_Summary"); writeData(wb,"SHAP_Summary", shap_all[,1:4])
for(cl in 1:2) {
  addWorksheet(wb, paste0("Cluster",cl))
  writeData(wb, paste0("Cluster",cl), shap_summary[[cl]])
}
saveWorkbook(wb, paste0(out_dir,"SHAP_分析.xlsx"), overwrite=TRUE)
cat("\nSHAP结果已保存\n")

save(df, design, shap_summary, shap_all, cluster_means, chi, sil_scores, sil_k2, pam2,
     m1_df, m2_df, fp_data, fit2, pca, loadings_mat, kmo, bart, eig, n_comp,
     total_var, efa_labels, wt_cor, wt_means, wt_sd,
     file=paste0(out_dir,"data.RData"))
