# Supplementary material for: Who is more likely to receive up-to-date lung cancer screening? Identifying key barriers using principal component analysis and SHAP modeling: a weighted cross-sectional analysis of the 2024 BRFSS
Source: Front Public Health. 2026 Jun 18;14:1803742. doi: 10.3389/fpubh.2026.1803742 (PMC13323023; doi:10.3389/fpubh.2026.1803742)
Supplement: Supplementary file 2 [file Data_Sheet_1.ZIP › code/07_sensitivity.R]

# ============================================================
# Step 7: 敏感性分析
#   7a: 排除78-79岁
#   7b: 加权 vs 未加权
# ============================================================
cat("=== Step 7: 敏感性分析 ===\n")

library(survey); library(openxlsx); library(ggplot2)
options(survey.lonely.psu = "adjust")
load(paste0(out_dir, "data.RData"))

wb <- createWorkbook()
covs <- "age + sex + race + edu + income + overweight + insurance + marital + urban_rural + smoke_status + exercise + alcohol"

# ============================================================
# 7a: 排除78-79岁
# ============================================================
cat("\n--- 7a: 排除78-79岁 ---\n")
df_sens <- df[df$age <= 77, ]
cat("n =", nrow(df_sens), "(排除", nrow(df)-nrow(df_sens), "人)\n")

design_sens <- svydesign(id=~psu, strata=~ststr, weights=~wt, data=df_sens, nest=TRUE)
rate_sens <- svymean(~outcome_num, design_sens)
cat("加权筛查率:", round(coef(rate_sens)[2]*100,1), "%\n")

f2 <- as.formula(paste0("outcome_num ~ PC1+PC2+PC3+PC4+", covs))
fit_sens <- svyglm(f2, design=design_sens, family=quasibinomial())
co_sens <- summary(fit_sens)$coefficients

sens_df <- data.frame(
  Variable=rownames(co_sens),
  OR=round(exp(co_sens[,"Estimate"]),3),
  CI_lower=round(exp(co_sens[,"Estimate"]-1.96*co_sens[,"Std. Error"]),3),
  CI_upper=round(exp(co_sens[,"Estimate"]+1.96*co_sens[,"Std. Error"]),3),
  P=formatC(co_sens[,"Pr(>|t|)"], format="g", digits=3))

cat("\n关键结果:\n")
for(v in c("PC1","PC2","PC3","PC4")) {
  r <- sens_df[sens_df$Variable==v,]
  cat(sprintf("  %s: OR=%.3f (%.3f-%.3f) P=%s\n", v, r$OR, r$CI_lower, r$CI_upper, r$P))
}
addWorksheet(wb, "7a_排除78-79岁"); writeData(wb, "7a_排除78-79岁", sens_df)

# 对比Forest Plot
comp_labels <- c("PC1"="C1: Socioeconomic","PC2"="C2: Physical Health",
                 "PC3"="C3: Psychosocial","PC4"="C4: Employment & Neighborhood")
main_key <- m2_df[m2_df$Variable %in% c("PC1","PC2","PC3","PC4"),]
sens_key <- sens_df[sens_df$Variable %in% c("PC1","PC2","PC3","PC4"),]

forest_comp <- rbind(
  data.frame(Analysis="Main analysis (50-79y)", Variable=comp_labels[main_key$Variable],
             OR=main_key$OR, Lower=main_key$CI_lower, Upper=main_key$CI_upper),
  data.frame(Analysis="Sensitivity (50-77y)", Variable=comp_labels[sens_key$Variable],
             OR=sens_key$OR, Lower=sens_key$CI_lower, Upper=sens_key$CI_upper))
forest_comp$Variable <- factor(forest_comp$Variable, levels=rev(unique(forest_comp$Variable)))

p_comp <- ggplot(forest_comp, aes(x=OR, y=Variable, color=Analysis, shape=Analysis)) +
  geom_vline(xintercept=1, linetype="dashed", color="gray50") +
  geom_pointrange(aes(xmin=Lower, xmax=Upper),
                  position=position_dodge(0.4), size=0.8, linewidth=0.9) +
  scale_color_manual(values=c("Main analysis (50-79y)"="#E64B35","Sensitivity (50-77y)"="#4DBBD5")) +
  theme_minimal(base_size=12) +
  labs(title="Sensitivity Analysis: Excluding Ages 78-79 (Medicare Coverage Gap)",
       x="Adjusted OR (95% CI)", y="", color="", shape="") +
  theme(legend.position="bottom")
ggsave(paste0(out_dir,"Sensitivity_78-79.png"), p_comp, width=9, height=5, dpi=300)
ggsave(paste0(out_dir,"Sensitivity_78-79.pdf"), p_comp, width=9, height=5)

# ============================================================
# 7b: 加权 vs 未加权
# ============================================================
cat("\n--- 7b: 加权 vs 未加权 ---\n")
fit_unw <- glm(as.formula(paste0("outcome_num ~ PC1+PC2+PC3+PC4+", covs)),
               data=df, family=binomial())
co_unw <- summary(fit_unw)$coefficients

unw_df <- data.frame(
  Variable=rownames(co_unw),
  OR_unweighted=round(exp(co_unw[,"Estimate"]),3),
  CI_lower_unw=round(exp(co_unw[,"Estimate"]-1.96*co_unw[,"Std. Error"]),3),
  CI_upper_unw=round(exp(co_unw[,"Estimate"]+1.96*co_unw[,"Std. Error"]),3),
  P_unweighted=formatC(co_unw[,"Pr(>|z|)"], format="g", digits=3))

comp_wt <- merge(
  m2_df[,c("Variable","OR","CI_lower","CI_upper","P")],
  unw_df[,c("Variable","OR_unweighted","CI_lower_unw","CI_upper_unw","P_unweighted")],
  by="Variable")
names(comp_wt)[2:5] <- c("OR_weighted","CI_lower_wt","CI_upper_wt","P_weighted")

cat("\n对比:\n")
for(v in c("PC1","PC2","PC3","PC4")) {
  r <- comp_wt[comp_wt$Variable==v,]
  cat(sprintf("  %s: 加权 OR=%.3f(P=%s) vs 未加权 OR=%.3f(P=%s)\n",
              v, r$OR_weighted, r$P_weighted, r$OR_unweighted, r$P_unweighted))
}
addWorksheet(wb, "7b_加权vs未加权"); writeData(wb, "7b_加权vs未加权", comp_wt)

# Forest Plot
comp_sub <- comp_wt[comp_wt$Variable %in% c("PC1","PC2","PC3","PC4"),]
forest_wt <- rbind(
  data.frame(Analysis="Survey-weighted", Variable=comp_labels[comp_sub$Variable],
             OR=comp_sub$OR_weighted, Lower=comp_sub$CI_lower_wt, Upper=comp_sub$CI_upper_wt),
  data.frame(Analysis="Unweighted", Variable=comp_labels[comp_sub$Variable],
             OR=comp_sub$OR_unweighted, Lower=comp_sub$CI_lower_unw, Upper=comp_sub$CI_upper_unw))
forest_wt$Variable <- factor(forest_wt$Variable, levels=rev(unique(forest_wt$Variable)))

p_wt <- ggplot(forest_wt, aes(x=OR, y=Variable, color=Analysis, shape=Analysis)) +
  geom_vline(xintercept=1, linetype="dashed", color="gray50") +
  geom_pointrange(aes(xmin=Lower, xmax=Upper),
                  position=position_dodge(0.4), size=0.8, linewidth=0.9) +
  scale_color_manual(values=c("Survey-weighted"="#E64B35","Unweighted"="#3C5488")) +
  theme_minimal(base_size=12) +
  labs(title="Supplementary: Weighted vs Unweighted Logistic Regression",
       x="Adjusted OR (95% CI)", y="", color="", shape="") +
  theme(legend.position="bottom")
ggsave(paste0(out_dir,"Sensitivity_Wt_vs_Unwt.png"), p_wt, width=9, height=5, dpi=300)
ggsave(paste0(out_dir,"Sensitivity_Wt_vs_Unwt.pdf"), p_wt, width=9, height=5)

saveWorkbook(wb, paste0(out_dir,"Sensitivity_敏感性分析.xlsx"), overwrite=TRUE)
cat("敏感性分析已保存\n")

save(df, design, shap_summary, shap_all, cluster_means, chi, sil_scores, sil_k2, pam2,
     m1_df, m2_df, fp_data, fit2, sens_df, comp_wt, forest_comp, forest_wt,
     pca, loadings_mat, kmo, bart, eig, n_comp, total_var, efa_labels, wt_cor,
     file=paste0(out_dir,"data_final.RData"))
